# Supplementary material for: Stepwise ATP translocation into the endoplasmic reticulum by human SLC35B1
Source: Nature. 2025 May 21;643(8072):855–64. doi: 10.1038/s41586-025-09069-w (PMC12267056; doi:10.1038/s41586-025-09069-w)
Supplement: Supplementary file 15 — Source Data Figs. 1–4 and Extended Data Figs. 1, 2, 5, 6 and 7 [file 41586_2025_9069_MOESM15_ESM.xlsx]

## Sheet: Fig 1B
			Control						ATP						ADP						AMP						UDP-Gal
		4	95.9269	92.0969	105.958	105.046	100.851	100.122	100.267	94.6249	96.3784	103.622	97.2171	102.554	98.7528	95.6204	104.931	101.189	101.102	98.4048	106.601	104.432	95.3539	89.0072	98.5673	95.7555	104.322	99.3619	97.0125	95.1851	95.5332	108.586
		10	94.8326	94.1031	102.31	103.404	95.4709	100.122	108.577	98.2845	96.0735	98.437	97.2934	101.334	87.2672	91.8788	95.3593	107.889	92.923	94.9243	120.178	101.459	88.2039	92.06	93.2651	104.834	93.4448	98.7528	90.5733	94.75	95.6202	104.757
		20	89.5071	88.6682	100.03	102.493	93.4648	97.0211	100.801	94.9298	91.8801	96.3022	95.0061	99.3519	90.7477	91.6178	91.1827	94.7503	88.9204	86.6668	106.039	98.5673	92.7027	90.0516	90.7747	95.3539	91.0954	94.75	90.3992	91.7045	103.017	101.102
		30	74.242	71.3239	76.8591	78.4641	77.1783	80.2058	91.4989	82.426	80.8248	94.4724	89.0591	97.2171	85.9881	86.4928	88.9204	91.0957	89.5295	91.7048	90.132	77.6476	78.8286	77.1736	79.5837	81.6163	74.1099	74.2143	76.1112	75.1105	77.8951	78.0778
		40	11.4489	11.6586	10.7194	10.847	12.2605	12.762	49.9464	44.7008	42.3144	40.5685	41.3538	43.5496	42.8735	42.656	39.9412	40.3066	43.7088	44.6834	21.7011	19.6043	15.5232	15.3143	15.5553	16.68	13.86	13.9819	13.9035	14.008	13.8861	13.686
		50	2.94456	2.92358	3.06857	2.90534	3.12876	3.11964	14.3866	13.9443	13.8757	8.39384	8.15748	8.8208	5.74795	5.6183	5.41643	5.38424	5.91501	6.0377	5.77108	5.94701	3.19548	3.31197	3.38668	3.52646	2.65499	2.53403	2.46094	1.86749	0.0240599	0.0260613
		60	1.27214	1.29494	1.37518	1.33688	1.34144	1.35056	8.65307	7.70765	7.60853	4.35448	4.42996	4.54585	2.3127	2.33358	2.35099	2.35708	2.38057	2.42234	3.09104	2.78496	1.3871	1.33166	1.38951	1.42485	1.05302	1.08609	1.08261	1.08957	1.15309	1.13743
		70	0.247899	0.243886	0.266957	0.25027	0.262763	0.264222	-0.00869172	1.73247	1.6791	0.892274	0.76571	0.816031	0.437846	0.446373	0.452551	0.478133	0.468996	0.48666	0.586137	0.625502	0.275555	0.303834	0.271619	0.315161	0.22411	0.222195	0.176164	0.186693	0.211144	0.204879
		80	-0.00132225	0.00232533	-0.000501542	0.00652005	0.0117179	0.0115355	-0.00320221	0.00678564	0.0188321	0.00221105	0.00564199	-0.0140287	-0.00983239	0.000783111	-0.00156622	0.0112246	0.0127908	0.00156622	-0.0287606	0.00538257	0.00739099	0.0101224	0.00626627	0.00224943	0.00665672	0.00569954	-0.0121387	-0.00639567	0.00839704	-0.00221891
		90	-0.000501542	-0.00743195	0.0143624	-0.00807027	0.00250771	-0.000866301	-0.00846299	0.00709061	0.0176884	-0.00754807	-0.00198232	-0.00678564	-0.00687397	-0.00791812	0.014183	0.0013922	0.000435062	-0.00121817	-0.0192005	0.00465954	0.0187988	0.00353482	-0.00401684	-0.00377583	-0.00752688	-0.000565604	0.0054385	-0.00622164	0.0065697	0.00796196

## Sheet: Fig 1c
		ATP	AMP-PNP	ADP	AMP	UDP-Gal
		6.6211	7.16729	9.23463	4.3669	1.21187
1H integral		4.03397e+09	2672848074	198867043512	3190609847	2775970729
STD integral		5.34186e+08	383141635	36729261382	278661442	67282343

## Sheet: Fig 1d
				Empty lipos			SLC35
		Unloaded		0.273985	0.418252	0.468561	0.452285	0.485084	0.580769
		Loaded		0.374849	0.336871	0.307524	5.66194	5.20547	5.18253

## Sheet: Fig1e
			mins	Empty Liposomes			pmols 35b1/mg
			2	114.178	127.394	122.937	3975.79	3930.3	4017.13
			5	274.765	272.613	291.822	5730.26	5700.29	5861.65
			10	294.742	306.728	302.733	7905.48	7768.25	7644.54
			30	545.38	521.1	587.486	8341.9	8558.27	6372.6
			mins	Empty Liposomes			nmol 35b1/mg
			2	0.114178	0.127394	0.122937	3.97579	3.9303	4.01713
			5	0.274765	0.272613	0.291822	5.73026	5.70029	5.86165
			10	0.294742	0.306728	0.302733	7.90548	7.76825	7.64454
			30	0.54538	0.5211	0.587486	8.3419	8.55827	6.3726

## Sheet: Fig1F
			No Competitor						ATP 1mM						ADP 1mM						AMP 1mM						UDP-Gal 1mM
			103.028	85.8186	110.456	77.1	108.124	115.788	1.11163	2.03721	3.18605	8.004	7.016	7.188	-1.76744	-1.03256	2.87907	5.424	4.368	4.176	98.4279	108.135	101.702	63.452	69.588	69.584	73.9674	77.9674	80.1209	43.288	42.124	54.024

## Sheet: Fig1G
			[ADP]	nmols / min* mg
			0.2	18.1311	18.3179	18.8253
			0.5	28.9111	29.9816	28.6714
			1	44.617	42.2865	44.5891
			5	114.496	126.14	112.107
			10	156.88	168.644	150.078
			20	155.074	183.464	182.884

## Sheet: Figure 2A
					WT		WT+BC18
			Normailsed STD effect		100		169.026
				1H integral	4.03397e+09	WT+BC18 1H integral	203389056
				STD integral	5.34186e+08	WT+BC18 STD integral	45524088
					SLC35b WT			Empty lipos			SLC35b WT + nanobody
			SLC35b WT		108.914	100.521	90.5651	7.13817	5.37003	11.6952	66.4419	66.1939	72.1509

## Sheet: Fig2E
	WT (ATP)	WT (AMP)	E33A	R37A	Y110A	Q113E	Q113F
	5.51	1.3	7.82	1.87	4.74	2.57	6.21
	5.36	1.29	7.56	0.29	3.9	2.88	7.23
	4.8	0.78	7.59	2.12	3.12	2.8	6.34

## Sheet: Fig 2F
				ATP	AMP	Q113F
			STD AF	6.6211	4.3669	15.7525
			1H integral	4.03397e+09	3190609847	190087384
			STD integral	5.34186e+08	278661442	59886896

## Sheet: Figure 3E
	SLC35 WT						Empty lipos						Y25A						Y94A						K117A						K120A						Q190A												Q254A
	80.5309	109.134	110.335	94.2767	112.868	92.8554	9.36878	9.77059	9.45463	12.6512	9.90698	9.51938	15.8047	14.4859	16.7422	25.2558	17.2403	16.4186	18.8721	19.9441	18.2958	6.03914	5.9243	7.39341	13.587	15.931	14.3669	13.814	11.3953	15.6899	12.8454	13.1863	14.4649	13.1473	14.2326	13.4729	33.6364	32.1164	30.84	19.8884	19.6474	21.9235							28.7022
[truncated: 47 more columns]

[truncated: 21 more sheets: Fig 4D, ED 1B, ED 1E, ED 1D, ED 1F, ED2a, ED 2C, ED 2D, ED 5A, ED5b, ED 5C, ED 6A,B, ED 6F, ED 6G, ED 7A, ED 7B, ED 7E-H, Supple 1a, Supple 1a table, Supple 1d …]
